# Supplementary material for: Evolutionary dynamics of origin and loss in the deep history of phospholipase D toxin genes
Source: BMC Evol Biol. 2018 Dec 18;18:194. doi: 10.1186/s12862-018-1302-2 (PMC6299612; doi:10.1186/s12862-018-1302-2)
Supplement: Supplementary file 1 — Tables S1-S8. Informational tables for GDPD-like SMaseD/PLD sequences considered in this study. (XLS 140 kb) [file 12862_2018_1302_MOESM1_ESM.xls]

## Sheet: Table S1
Table S1. Initial orotein BLAST hits outside arachnids, actinobacteria, or ascomycotal fungi, ordered approximately by E-value and colored by eventual classification
does not include hits with highly incomplete PLD domain sequences or those with major elements deleted
Colors: blue=ST-like clade, red=AT-like clade green=Aquatic clade orange=basal sequences
*cd08576: GDPD_like_SMaseD_PLD; cd01756: PLAT_repeat
Hit ID and source			Similarity to query			BLAST searches from hit		Domains
Initial non-arachnid protein hits to Sicariid toxins (ST-like)
protein sequence ID	phylum;subclassification	species	E-value			E-value		Len	CD match*;region;E-value
			4Q6X	1XX1	3RLH	Best arachnid	Best actino/fungal		PLD domain region	Other region
XP_013777636.1	Arthropoda; Chelicerata; Merostomata	Limulus polyphemus	7e-63	3e-51	6e-61	5e-91	4E-06	331	cd08576;1-265; 3E-83
XP_017491062.1	Arthropoda; Insecta	Rhagoletis zephyria	3e-42	9e-33	2e-39	1e-115	> 1E-03	322	cd08576; 61-320; 1E-46
XP_015763853.1	Cnidaria; Anthozoa	Acropora digitifera	1e-42	5e-50	8e-48	2e-53	2E-03	298	cd08576; 27-295; 3E-56
KZS09471.1	Arthropoda; Branchiopoda	Daphnia magna	3e-17	9E-03	9e-10	7e-20	0.02	293	cd08576; 31-281; 4E-24
KZS20062.1	Arthropoda; Branchiopoda	Daphnia magna	1e-16	5E-04	4e-08	9e-18	> 0.1	377	cd08576; 30-272; 4E-22
KZS09469.1	Arthropoda; Branchiopoda	Daphnia magna	8e-14	1E-03	7e-10	1e-17	0.07	305	cd08576; 30-275; 4E-22
SCY82164	Proteobacteria; Deltaproteobacteria	Desulfoluna sphongiiphila AA1	5E-03	1e-11	1e-14	3e-17	1E-04	435	cd08576; 179-428; 4E-24
EFX63581.1	Arthropoda; Branchiopoda	Daphnia pulex	2E-12	4E-03	4E-06	5e-17	> 0.1	376	cd08576; 28-275; 1E-21
EFX71204.1	Arthropoda; Branchiopoda	Daphnia pulex	2e-15	4E-06	5e-12	2e-16	0.07	337	cd08576; 70-321; 4E-21
EFX90329.1	Arthropoda; Branchiopoda	Daphnia pulex	2e-14	3E-03	3e-08	5e-16	> 0.1	380	cd08576; 32-274; 4E-19
EFL89937.1	Proteobacteria; Alphaproteobacteria	Ahrensia sp. R2A130	1e-13	4E-07	> 0.1	1e-16	> 0.1	318	cd08576; 32-316; 2E-23
SEL22248	Proteobacteria; Gammaproteobacteria	Pseudomonas hussainii JCM 19513	4E-03	2e-13	4e-12	8e-16	0.035	434	cd08576;175-423; 5E-23
WP_047594357.1	Proteobacteria; Betaproteobacteria	Methylibium sp. YR605	> 0.1	1E-04	3E-07	1e-11	> 0.1	482	cd08576; 11-250; 4E-17	cd01756;257-351,374-472; 9E-11,1E-18
WP_036566877.1	Proteobacteria; Gammaproteobacteria	Oceanospirillum beijerinckii DSM 7166	1E-03	0.019	2E-05	1e-13	> 0.1	253	cd08576; 17-243; 9E-09
Initial non-Actinobacterial or Ascomycotal hits to Actinobacterial/Ascomycotal PLDs (AT-like)
protein sequence ID	phylum;subclassification	species	E-value			E-value			CD match; region;E-value
			EFW19765	AAA21882	EFY88254	Best arachnid	Best actino/fungal		PLD domain region	Other
KIM32611	Basidiomycota; Agaricomycetes	Serendipita vermifera	1e-89	3e-78	3e-89	0.01	9e-120	323	cd08576; 59-323; 6E-73
KIM32612	Basidiomycota; Agaricomycetes	Serendipita vermifera	2e-82	1e-73	2e-85	0.01	6e-164	322	cd08576; 58-322; 2E-72
KIM32613	Basidiomycota; Agaricomycetes	Serendipita vermifera	1e-86	3e-72	2e-90	> 0.1	5e-113	264	cd08576; 2-264; 1E-71
SFI75750	Proteobacteria; Gammaproteobacteria	Xenorhabdus mauleonii	1e-55	1e-70	4e-43	0.054	4e-71	260	cd08576 8-260; 2E-43
EJK76189	Bacillariophyta; Coscinodiscophyceae	Thalassiosira oceanica	7E-04	4E-04	4E-05	4E-09	1E-08	535	cd08576; 210-422;7E-13
Initial hits to Burkholderia singleton (not in arachnids, actinobacteria or fungi)
protein sequence ID	phylum;subclassification	species	E-value			E-value			CD match;region;E-value
			ABK13634			Best arachnid	Best actino/fungal		PLD domain region	Other
ABK13634	Proteobacteria; Betaproteobacteria	Burkholderia cenocepacia HI2424	self			9e-10	2E-03	486	cd08576; 228-451;1E-10
EJK76189	Bacillariophyta; Coscinodiscophyceae	Thalassiosira oceanica	3e-30			4E-09	1E-08	535	cd08576; 210-422;7E-13

## Sheet: Table S2
Table S2. Aquatic clade sequences (bold) and additional hits to Aquatic clade queries not retained for phylogenetic tree construction
Colors: Blue: From organism with support from two types of data (genome/transcriptome/proteome); Green: Organism in same phylum/class as entry highlighted blue; Orange: Other or unknown organism; Red: Known or suspected contamination; Italics: fragmentary and/or redundant
Evidence: genome (g), transcriptome (t), proteome (p); Domains: E-value to GDPD-like SMaseD/PLD (cd08576), C-terminal VMO-I domain (cd00220), number of C-terminal Cys-rich repeats; Signal peptide: Yes (Y), No (N), Borderline SignalP score (B) or Partial Sequence at N terminus (P)
DNA/RNA ID	protein sequence ID	phylum; subclassification	species	evid	#exon	E-value from (or to*) Aquatic query			domains (CD search E-value)				comments
protein hits						WP_036566877	EFX71204	EFL89937	cd08576	cd00220	#C-rich rept	SP?
	WP_036566877.1, extended N term	Proteobacteria; Gamma	Oceanospirillum beijerinckii DSM 7166	g		self	6e-18	4e-20	4E-13		0	Y	PUD-1/PUD-2 domain protein upstream of its gene, which is notable given that this domain is found in one AT-like and one basal sequence (Tables 5 and 7)
	EFL89937.1	Proteobacteria; Alpha	Ahrensia sp. R2A130	g		7e-24	4e-26	self	1E-23		0	Y	On genomic island (identified by SIGI-HMM)
	WP_088605632.1	Proteobacteria; Beta	Candidimonas nitroreducens	g		1E-13	1E-18	1e-23	1E-13		0	Y
	EFX71204.1	Arthropoda; Branchiopoda	Daphnia pulex	g,t	2	1e-22	self	3e-26	4E-21		0	Y	flagged as: EST, expressed (metal dependent); true N terminus at M42 based on alternate gene models and signal peptide?
	EFX90329.1	Arthropoda; Branchiopoda	Daphnia pulex	g,t	1	4e-26	2e-135	6e-25	4E-19		1	Y	flagged as: EST, expressed (sex dependent)
	EFX63581.1	Arthropoda; Branchiopoda	Daphnia pulex	g	1?	4e-27	9e-125	2e-26	1E-21		1	Y	not expressed
	EFX64122.1	Arthropoda; Branchiopoda	Daphnia pulex	g	2	1e-12	2E-75	3E-14					partial; similar to EFX63581; incomplete at N terminus and has deletions within SMase domain; not expressed
	EFX67662.1	Arthropoda; Branchiopoda	Daphnia pulex	g	5	8e-22	7E-98	7E-19					similar to EFX63581; has significant deletion within SMase domain; not expressed
	EFX65927.1	Arthropoda; Branchiopoda	Daphnia pulex	g	2	5e-17	1E-83	1E-19					redundant to EFX63581 except for a deleted region within SMase domain; not expressed
	KZS20062.1	Arthropoda; Branchiopoda	Daphnia magna	g,t	1 to 3	2e-25	1e-127	8e-28	4E-22		1	Y	3 isoforms; strong expression evidence
	KZS09469.1	Arthropoda; Branchiopoda	Daphnia magna	g,t	1 to 3	3e-30	5e-152	3e-25	3E-22		0	Y	3 isoforms; strong expression evidence
	KZS09471.1	Arthropoda; Branchiopoda	Daphnia magna	g,t	1 to 2	5e-28	8e-132	3e-27	1E-24		0	Y	2 isoforms; gene is near that for KZS09469; strong expression evidence
	JAN57863.1	Arthropoda; Branchiopoda	Daphnia magna	t		8e-25	1E-126	5E-27					redundant to KZS20062 at >99%ID
	JAN86870.1	Arthropoda; Branchiopoda	Daphnia magna	t		8e-20	2E-118	1E-24					redundant to KZS20062 at ~99%ID but with insertion in SMase domain
	JAN79541.1	Arthropoda; Branchiopoda	Daphnia magna	t		1e-29	4E-107	3E-19					partial; redundant to KZS09471 at 99% ID but incomplete at C terminus
FX983008.1	BAS30476	Brachiopoda	Laqueus rubellus	t,p		3E-10	1e-10	6e-10	1E-06		1	P	partial; both transcriptome and proteome data; incomplete at N terminus; BLAST of SRA transcriptome reads (SRX731470) for Laqueus californicus also supports presence of a close homolog (~80% ID) in that species
WGS hits
LFJF01002150	ORF finder used on genome sequence	Platyhelminthes	Macrostomum lignano	g,t	1?	2e-27	6e-35	1e-31	5E-19		1	Y	strong coverage seen in BLAST of transcript data
LFJF01005372	ORF finder used on genome sequence	Platyhelminthes	Macrostomum lignano	g,t	1?	3E-28	3e-36	8e-33	4E-22		1	Y	strong coverage seen in BLAST of transcript data; 2nd ORF on contig is redundant to this one at 99% AA ID
LFJF01007823		Platyhelminthes	Macrostomum lignano	g		2E-26	4e-35	6e-32					2 ORFs; 1 is redundant to LFJF01002150 hit at 99% AA ID; other interrupted by frameshift/intron
LFJF01002614		Platyhelminthes	Macrostomum lignano	g		2E-28	4e-36	5e-32					2 ORFs; 1 is redundant to LFJF01005372; other interrupted by frameshift/intron
LFJF01002575		Platyhelminthes	Macrostomum lignano	g		1E-28	3e-35	1e-32					2 ORFs; both redundant to LFJF01002150 hit at ≥98% AA ID
LFJF01001264		Platyhelminthes	Macrostomum lignano	g		3E-28	4e-36	9e-33					1 ORF; redundant to LFJF01005372 hit at ≥98% AA ID
CAWI020040641.1	from SNAPT00033660001 gene model	Rotifera; Bdelloidea	Adineta vaga	g,t	1?	9E-30	9e-40	2e-25	9E-20		1	Y	3 EST matches
CAWI020039312.1		Rotifera; Bdelloidea	Adineta vaga	g	1?	6E-30	2e-40	4e-26					redundant to CAWI020040641.1 at 97% AA ID level; no transcript data
CAWI020039990.1	from SNAPT00048469001 gene model extended	Rotifera; Bdelloidea	Adineta vaga	g	2?	2E-27	1E-24	1e-21	4E-17	3E-17	0	P	no transcript data; SNAP gene model lacks complete N terminus; upstream sequence completes domain but start codon not obvious
CAWI020016674.1		Rotifera; Bdelloidea	Adineta vaga	g; ?	?	2E-09	9E-11	1E-04					weaker hit; partial; contig/scaffold too short; hyp. peptide sequence is nonredundant; covers C-terminal half of SMase domain
OES010026122.1	ORF finder plus match to transcripts	Rotifera; Bdelloidea	Rotaria magnacalcarata	g,t	1?	8E-22	2E-34	4E-18	4E-14		0	P	lacks clear start codon in ORF finder model but domain complete; 99-100% aa ID match to transcripts GDRE01027710 and GDRE01006633 in TSA database; these matches cover entire domain
OENM01000925.1		Rotifera; Bdelloidea	Rotaria magnacalcarata	g,t		9E-22	3E-34	5E-18					redundant to OES010026122.1
AVPN01000039.1	scaffold39_1_size143106_gene424Barcelona (shortened)	Ctenophora; Tentaculata	Pleurobrachia bachei	g,t	5	3E-42	1E-17	1E-17	3E-11		4	B	model likely too long at N terminus; deleted sequence within SMase domain (some support for an undeleted version from adult transcripts); exact BLAST hits to transcripts
AVPN01007659.1	scaffold8413.1_1_size3036_gene_30965Barcelona	Ctenophora; Tentaculata	Pleurobrachia bachei	g,t	2	5E-26	1E-20	7E-15	4E-26		4	Y	consider alternate intronless model for very C terminus? exact BLAST hits to transcript data
AVPN01010012.1		Ctenophora; Tentaculata	Pleurobrachia bachei	g,t		2E-21	2E-14	4E-08					partial; incomplete at N terminus;>95% ID to scaffold8413 protein in any case; exact BLAST hits to transcripts
AGCP01011369.1	from customized gene model	Ctenophora; Tentaculata	Mnemiopsis leidyi	g,t	1?	3E-37	1E-21	1e-19	1E-13		4	Y	both Cufflink and Trinity transcript data; current gene model lacks Smase domain; custom gene model generated by harmonizing Cufflink and Trinity transcript data
AGCP01005922.1	from gene model MLRB042621.evm1.1	Ctenophora; Tentaculata	Mnemiopsis leidyi	g	1	5E-17	3E-11	4E-07	1E-09		1	P?	no transcript support; used alternate gene model (lacks introns); complete at N terminus?
AGCP01005106.1	from gene model ML034614a extended	Ctenophora; Tentaculata	Mnemiopsis leidyi	g	1	6E-28	2E-22	8e-26	9E-18		4	Y	no transcript support; current gene model lacks proper N terminus
NIPM01000167	GenScan analysis	Arthropoda; Collembola	Holacanthella duospinosa	g,t	2+	N	8e-31	4e-28	4E-20		1	P	transcriptome presence inferred from exact matches to raw transcript data (SRA) in all runs: SRX2867094,7095,7098,7099 (thorax, abdomen, antennae, head)
TSA/EST hits
GFJZ01040468	from transcript	Platyhelminthes	Macrostomum tuba	t		2e-16	7e-26	4e-32	2E-13		?	Y	partial, 252 aa, incomplete at C terminus
GFJZ01073267	from transcript	Platyhelminthes	Macrostomum tuba	t		5e-25	3e-30	3e-31	1E-15		1	Y
GFJZ01009867	from transcript	Platyhelminthes	Macrostomum tuba	t		1e-24	2e-30	2e-35	5E-18		1	Y
GFJZ01010757		Platyhelminthes	Macrostomum tuba	t		N	9e-09	2e-11					partial, 88 aa, lacks more than half C terminus
GFJZ01010568		Platyhelminthes	Macrostomum tuba	t		4E-07	N	N					partial, lacks almost half N terminus
GDRG01010225	from transcript	Amoebozoa	Physarum polycephalum	t,g	≥7	7e-25	6e-30	2e-32	2E-18		1	Y	portions of putative gene are on 5 or more different contigs in the genome; 2 diff scaffolds
GAKF01035315	from transcript	C-Ichthyosporea	Amoebidium parasiticum JAP-7-2	t,g	?	3e-20	5e-21	2e-18	5E-15		2	Y	genome presence inferred from BLAST of raw SRA data
GAKF01035316		C-Ichthyosporea	Amoebidium parasiticum JAP-7-2	t,g	?	3e-20	4e-21	2e-18					redundant with GAKF01035315 at 100% AA ID level
GAKF01008738	from transcript	C-Ichthyosporea	Amoebidium parasiticum JAP-7-2	t,g	?	1e-24	8e-13	2e-14	6E-14		2	Y	genome presence inferred from BLAST of raw SRA data
GAKF01035318		C-Ichthyosporea	Amoebidium parasiticum JAP-7-2	t,?		4E-08	5e-12	8e-11					weaker hit; sim to GAKF01005315 but with deletion FLFYIQS that leads to frameshift
GAKF01035317		C-Ichthyosporea	Amoebidium parasiticum JAP-7-2	t,?		4E-08	5e-12	8e-11					weaker hit; sim to GAKF01005315 but with deletion FLFYIQS that leads to frameshift
GAKF01052388		C-Ichthyosporea	Amoebidium parasiticum JAP-7-2	t,?		8e-10	2E-05	7e-11					partial; incomplete at C term due to transcript length; also redundant with GAKF01008738
GCHW01001734.1	from transcript	Cnidaria:Hydrozoa	Hydractinia symbiolongicarpus	t,(g)		2e-27	9e-26	2e-35	1E-20		1	Y	supported by close matches to H. echinata draft genome assembly: downloaded from https://bica.nhgri.nih.gov/hydractinia/download/download.cgi?dl=e_assembly and subjected to local tblastn
GCHW01002881.1		Cnidaria:Hydrozoa	Hydractinia symbiolongicarpus	t,(g)		2e-27	1e-25	2e-35					redundant to 1734 at 100% AA ID level
GCHW01017582.1	from transcript	Cnidaria:Hydrozoa	Hydractinia symbiolongicarpus	t,(g)		1e-32	5e-31	5e-35	7E-17		1	B	supported by close matches to H. echinata draft genome assembly: downloaded from https://bica.nhgri.nih.gov/hydractinia/download/download.cgi?dl=e_assembly and subjected to local tblastn
GCHW01015100.1		Cnidaria:Hydrozoa	Hydractinia symbiolongicarpus	t,(g)		1e-32	5e-31	5e-35					redundant to 17582 at 99% AA ID level
GAWH01015442.1		Cnidaria:Hydrozoa	Hydractinia symbiolongicarpus	t,(g)		1e-27	6e-26	2e-35					redundant to 17582 at 99% AA ID level
GCHW01005920.1		Cnidaria:Hydrozoa	Hydractinia symbiolongicarpus	t		N	2e-11	6e-14					short read; partial
GAWH01015427.1		Cnidaria:Hydrozoa	Hydractinia symbiolongicarpus	t		0.34	8E-07	3e-13					short read; partial
GAWH01015426.1		Cnidaria:Hydrozoa	Hydractinia symbiolongicarpus	t		0.001	1E-09	3e-13					short read; partial
HAFN01026617.1	from transcript	Arthropoda; Branchiopoda	Daphnia galeata	t		2E-25	7E-178	2E-28	3E-26		1	Y
HAFN01025004.1	from transcript	Arthropoda; Branchiopoda	Daphnia galeata	t		4E-19	2E-95	1E-23	7E-17		0	Y
HAFN01009782.1		Arthropoda; Branchiopoda	Daphnia galeata	t		4E-08	6E-68	4E-05					partial, incomplete at both termini, 144 aa
GAUE02011119.1	from transcript	Arthropoda; Collembola	Anurida maritima	t		2e-27	3e-77	2e-32	6E-20		1	Y
GBEH01026212.1	from transcript	Cnidaria:Hydrozoa	Podocoryna carnea	t		5E-31	1e-24	2e-35	3E-20		1	Y
GBEH01121345.1		Cnidaria:Hydrozoa	Podocoryna carnea	t		7E-31	1e-24	4e-35					redundant to GBEH01026212 at 100% AA ID level
GCHV01004776.1		Cnidaria:Hydrozoa	Podocoryna carnea	t		3E-30	4e-24	3e-34					redundant to GBEH01026212 at 100% AA ID level
GCHV01008176.1	from transcript	Cnidaria:Hydrozoa	Podocoryna carnea	t		3E-21	8e-27	6e-34	2E-16		1	Y
GBEH01018587.1		Cnidaria:Hydrozoa	Podocoryna carnea	t		8E-21	4e-26	6e-33					redundant to GCHV01008176 at 100% AA ID level
GBEH01175994.1		Cnidaria:Hydrozoa	Podocoryna carnea	t		7E-21	4e-26	6e-33					redundant to GCHV01008176 at 100% AA ID level
GCHV01026281.1	from transcript	Cnidaria:Hydrozoa	Podocoryna carnea	t		8E-32	1e-27	1e-32	1E-23		1	Y
GBEH01012910.1	from transcript	Cnidaria:Hydrozoa	Podocoryna carnea	t		3E-27	1e-12	2e-17	3E-05		1	P	not used; partial sequence; 323 aa; lacks N terminus; has active site loop; note poor E-value to cd08576 profile
GBEH01181802.1		Cnidaria:Hydrozoa	Podocoryna carnea	t		2E-28	7e-14	6e-20					redundant to GBEH01182910 at 100% AA ID level
CU431018	from transcript	Cnidaria:Hydrozoa	Clytia haemispherica	t		1E-20	5E-27	4e-37	4E-22		?	Y	EST database; incomplete at C terminus; longest of 12 highly similar partial ORF
FP953668		Cnidaria:Hydrozoa	Clytia haemispherica	t		1E-14	8E-21	6e-35					EST database; redundant to CU431018 at 95% AA ID level
FP981587		Cnidaria:Hydrozoa	Clytia haemispherica	t		1E-16	1E-21	2e-35					EST database; redundant to CU431018 at 95% AA ID level
CU438955		Cnidaria:Hydrozoa	Clytia haemispherica	t		5E-15	6E-21	3e-35					EST database; redundant to CU431018 at 95% AA ID level
FP981455		Cnidaria:Hydrozoa	Clytia haemispherica	t		7E-19	1E-23	2e-37					EST database; redundant to CU431018 at 95% AA ID level
CU428982		Cnidaria:Hydrozoa	Clytia haemispherica	t		3E-16	3E-21	4e-35					EST database; redundant to CU431018 at 95% AA ID level
CU428863		Cnidaria:Hydrozoa	Clytia haemispherica	t		1E-15	2E-20	9e-35					EST database; redundant to CU431018 at 95% AA ID level
FP930364		Cnidaria:Hydrozoa	Clytia haemispherica	t		2E-15	9E-21	2e-32					EST database; redundant to CU431018 at 95% AA ID level
FP966598		Cnidaria:Hydrozoa	Clytia haemispherica	t		5E-15	2E-20	1e-31					EST database; redundant to CU431018 at 95% AA ID level
FP938619		Cnidaria:Hydrozoa	Clytia haemispherica	t		4E-15	7E-21	2e-32					EST database; redundant to CU431018 at 95% AA ID level
FP978469		Cnidaria:Hydrozoa	Clytia haemispherica	t		4E-12	1E-16	1e-30					EST database; redundant to CU431018 at 95% AA ID level
FP964278		Cnidaria:Hydrozoa	Clytia haemispherica	t		5E-15	6E-19	1e-32					EST database; redundant to CU431018 at 95% AA ID level
FP953870		Cnidaria:Hydrozoa	Clytia haemispherica	t		N	1E-17	4e-29					sequence has either an unspliced intron or a stop codon; possibly redundant to CU431018; may suggest that SVCMQLEKTSTYP sequence in entries above is intronic in origin; however GenScan does not predict intron
FP980485	from transcript	Cnidaria:Hydrozoa	Clytia haemispherica	t		3E-21	6E-23	4e-20	1E-17		?	Y	EST database; incomplete at C terminus; longest of 2 highly similar partial ORF
FP978817		Cnidaria:Hydrozoa	Clytia haemispherica	t		3E-21	4E-19	2e-20					EST database; redundant to FP980485 at 95% AA ID level
GFAS01232024.1	from transcript	Cnidaria:Hydrozoa	Millepora alcicornis	t		3E-20	6e-21	2e-25	2E-14		1	N
GFAS01197550.1	from transcript	Cnidaria:Hydrozoa	Millepora alcicornis	t		2E-21	6e-21	3e-31	4E-28		1	Y
GFAS01197549.1		Cnidaria:Hydrozoa	Millepora alcicornis	t		1.4	4E-06	5e-15					large deletion; otherwise identical to GFAS01197550 at 100% AA ID level
IAAF01047012.1	from transcript	Cnidaria:Hydrozoa	Turritopsis sp. SK-2016	t		3E-23	3e-26	4e-32	4E-18		1	Y
IAAF01047012.1		Cnidaria:Hydrozoa	Turritopsis sp. SK-2016	t		3E-23	3e-26	4e-32					redundant with IAAF01047012.1 at 100% AA ID level
IAAF01043281.1		Cnidaria:Hydrozoa	Turritopsis sp. SK-2016	t		4E-23	5e-26	5e-32					redundant with IAAF01047012.1 at 100% AA ID level
IAAF01043280.1		Cnidaria:Hydrozoa	Turritopsis sp. SK-2016	t		4E-23	5e-26	6e-32					redundant with IAAF01047012.1 at 100% AA ID level
IAAF01043281.1		Cnidaria:Hydrozoa	Turritopsis sp. SK-2016	t		4E-23	5e-26	5e-32					redundant with IAAF01047012.1 at 100% AA ID level
IAAF01043280.1		Cnidaria:Hydrozoa	Turritopsis sp. SK-2016	t		4E-23	5e-26	6e-32					redundant with IAAF01047012.1 at 100% AA ID level
GDRH01012943.1	from transcript	Rotifera; Bdelloidea	Rotaria sordida	t		1E-26	4e-32	2e-35	3E-15		1	Y
GDRH01030984.1	from transcript	Rotifera; Bdelloidea	Rotaria sordida	t		1E-27	4e-35	2e-24	4E-15	1E-34	0	Y
GDRK01010974.1	from transcript	Rotifera; Bdelloidea	Rotaria tardigrada	t		2e-34	2e-34	1e-34	2E-15		2	B
GDRK01040881.1	from transcript	Rotifera; Bdelloidea	Rotaria tardigrada	t		4E-27	2e-32	2e-35	1E-16		1	Y
GDRK01009776.1	from transcript	Rotifera; Bdelloidea	Rotaria tardigrada	t		6E-31	5e-39	6e-30	6E-16		1	Y	lacks start codon location but otherwise complete
GDRK01048408.1	from transcript	Rotifera; Bdelloidea	Rotaria tardigrada	t		2E-28	6e-30	2e-24	1E-15	4E-35	0	Y
GDRK01048404.1	from transcript	Rotifera; Bdelloidea	Rotaria tardigrada	t		5E-27	8e-29	5e-23	8E-16	1E-34	0	Y
GDRK01048406.1	from transcript	Rotifera; Bdelloidea	Rotaria tardigrada	t		2E-27	7e-32	3e-20	4E-14	4E-35	0	Y
GDRK01017594.1		Rotifera; Bdelloidea	Rotaria tardigrada	t		3E-11	9e-14	2e-16					partial; transcript lacks C-terminal half of domain
GAEH01001910.1	GenScan analysis of transcript	Mollusca; Bivalvia	Ruditapes philippinarum	t	≥2?	1E-21	1e-10	2e-27	2E-17		1+	Y	probable unspliced intron in transcript; high similarity to Eurhomalea sequence
GFAG01028535.1	from transcript	Mollusca; Bivalvia	Eurhomalea exalbida	t		1E-22	3e-28	3e-34	2E-15		2	Y	high similarity to Ruditapes putative sequence
JI258336		Mollusca; Bivalvia	Meretrix meretrix	t		7E-06*	3E-06	3E-10					partial; 160 aa; found in secondary search of mollusc transcriptomes with Eurhomalea sequence, at E-value of 5e-72 and 61% ID; will come up as hit to two of the original queries if BLAST word size is reduced; has catalytic loop
GFXE01277478		Mollusca; Bivalvia	Panopea globosa	t		N	N	N					partial; 84 aa; found in secondary search of mollusc transcriptomes with Eurhomalea sequence, at E-value of 2e-33 and 70% iD; has catalytic loop
GFCS01273116.1		Arthropoda; Malacostraca	Euphausia superba	t		7e-20	7e-23	9e-11	3e-14		0	Y
GFCS01227594.1		Arthropoda; Malacostraca	Euphausia superba	t		7e-20	7e-23	8e-11					redundant w/GFCS01273116.1
GFCS01006322.1		Arthropoda; Malacostraca	Euphausia superba	t		7e-20	7e-23	9e-11					redundant w/GFCS01273116.1
GFCS01014099.1		Arthropoda; Malacostraca	Euphausia superba	t		8e-20	7e-23	9e-11					redundant w/GFCS01273116.1
GFCS01100610.1		Arthropoda; Malacostraca	Euphausia superba	t		9e-20	7e-23	1e-10					redundant w/GFCS01273116.1
GFCS01069647.1		Arthropoda; Malacostraca	Euphausia superba	t		1e-19	8e-23	1e-10					redundant w/GFCS01273116.1
GFCS01269422.1		Arthropoda; Malacostraca	Euphausia superba	t		1e-19	8e-23	1e-10					redundant w/GFCS01273116.1
GFCS01384519.1		Arthropoda; Malacostraca	Euphausia superba	t		N	2e-07	2e-10					short read, partial
GFCS01021710.1		Arthropoda; Malacostraca	Euphausia superba	t		N	0.018	1e-07					short read, partial
GFCS01309760.1		Arthropoda; Malacostraca	Euphausia superba	t		1e-20	1e-10	N					partial; 178 aa of domain; lacks much of N-terminal half
GFCS01374150.1		Arthropoda; Malacostraca	Euphausia superba	t		9e-18	8e-11	N					partial; lacks N-terminal half; redundant to GFCS01309760.1
GFCS01060219.1		Arthropoda; Malacostraca	Euphausia superba	t		1e-20	9e-10	N					partial; lacks N-terminal half; redundant to GFCS01309760.1
GETT01017935.1	from transcript	Arthropoda; Malacostraca	Meganyctiphanes norvegica	t		7e-30	5e-23	1e-22	1E-17		0	Y
GETT01014203.1	from transcript	Arthropoda; Malacostraca	Meganyctiphanes norvegica	t		3e-22	1e-23	4e-10	2E-12		1	Y
GETT01252249.1		Arthropoda; Malacostraca	Meganyctiphanes norvegica	t		N	4e-11	2E-07					short read; partial
GEPX01087586.1		Arthropoda; Malacostraca	Eulimnogammarus cruentus	t		7e-19	3e-17	1e-19					partial; lacks C-terminal half
GEPX01090404.1		Arthropoda; Malacostraca	Eulimnogammarus cruentus	t		8e-15	1e-20	N					partial; lacks N-terminal half; not same sequence as other Eulimnogammarus hit
GBBX01008740.1		Vertebrata	Oreochromis niloticus	t		1e-24	9e-13	2e-16					identical to Amoebidium parasiticum protein; clear contaminant
GBBX01035329.1		Vertebrata	Oreochromis niloticus	t		3e-20	5e-21	3e-18					identical to Amoebidium parasiticum protein; clear contaminant
GBBX01035328.1		Vertebrata	Oreochromis niloticus	t		3e-20	5e-21	3e-18					identical to Amoebidium parasiticum protein; clear contaminant
hits from Pleurobrachia browser, BLAST of ctenophore transcriptomes using the 2 P. bachei sequences as queries
comp47111_c2	from transcript	Ctenophora; Tentaculata	Pleurobrachia bachei pileus	t		6E-44*	2E-19*	1E-19*	5E-18		4	P	SMase domain complete; lacks very N terminus
comp47659_c2	from transcript	Ctenophora; Tentaculata	Pleurobrachia bachei pileus	t		3E-20*	1E-14*	N	2E-18		4	P	partial; lacks N-terminal 25 residues of SMase domain
comp37501_c0	from transcript	Ctenophora; Tentaculata	Coelaplana astericola	t		6E-38*	1E-19*	1E-25*	4E-18		4	P?	complete?
comp61091_c0	from transcript	Ctenophora; Tentaculata	Vallicula multiformis	t		1E-36*	1E-22*	1E-22*	1E-14		4	Y	complete
comp44097_c0	from transcript	Ctenophora; Tentaculata	Euplokamis dunlapae	t		8E-37*	9E-29*	9E-23*	4E-21		4	Y	complete
comp14984_c0	from transcript	Ctenophora; Tentaculata	Euplokamis SpGulf2	t		2E-22*	3E-20*	2E-13*	9E-23		4	Y	complete
comp15383_c0	from transcript	Ctenophora; Tentaculata	Euplokamis SpGulf2	t		6E-45*	5E-21*	1E-16*	6E-17		4	Y	complete
comp14322_c0	from transcript	Ctenophora; Tentaculata	Dryodora glandiformis	t		2E-16*	8E-18*	1E-24*	9E-17		1	P	lacks apparent start codon; SMase domain complete
comp12247_c0	from transcript	Ctenophora; Nuda	Beroe_sp_pink	t		N	8E-06*	7E-10*	6E-10		1+	P	SMase domain complete; lacks very N terminus
comp33238_c0		Ctenophora; Tentaculata	Bolinopsis ashleyi	t		N	1E-04*	N					partial; 89 aa incl. catalytic loop with Aquatic features; E=5E-28 in secondary search with Pleurobrachia sequence
comp171352_c0		Ctenophora; Tentaculata	Bolinopsis infundibulum	t		2E-09*	3E-10*	N					partial; 181 aa incl. catalytic loop with Aquatic features; E=6E-42 in secondary search with Pleurobrachia sequence
comp49080_c0		Ctenophora; Tentaculata	Bolinopsis infundibulum	t		N	2E-08*	6E-09*					partial; 93 aa incl. N terminus, catalytic loop with Aquatic features; E=7E-27 in secondary search with Pleurobrachia sequence
comp44791_c0		Ctenophora; Nuda	Beroe abyssicola	t		N	1E-11*	5E-05*					partial; 98 aa near N terminus incl. catalytic loop with Aquatic features; E=4E-33 in secondary search with Pleurobrachia sequence
Marine metagenome hits
MDSZ01016542.1			Marine metagenome c_000000093868	g	1?	3e-25	3e-32	2e-25	1E-20		0	N?	reading frame could be extended further at N terminus, but still no signal peptide apparent; C-terminal domain with very weak similarity to various domains with colipase fold (FFAS)
MDSV01245879.1			Marine metagenome k99_12531876	g	1?	4e-24	2e-32	2e-25	5E-21		0	N?	reading frame could be extended further at N terminus, but still no signal peptide apparent; C-terminal domain with very weak similarity to various domains with colipase fold (FFAS)
CEVZ01322761.1			Marine metagenome genome assembly TARA_041_DCM_0.22-1.6	g	1?	4E-08	1e-11	0.058					partial; missing about 70 residues of Smase domain at C terminus
AZIE01012254.1			Marine sediment metagenome C1060213_1	g	1?	5e-29	N	N					partial; fragment redundant to Oceanospirillum beijerinckii sequence

## Sheet: Table S3
Table S3. Putative non-arachnid sequences in ST-like clade (bold), and additional hits to ST-like queries not retained for phylogenetic tree construction
Colors: Blue: from organism with genome and transcriptome support Green: from organism in same phylum/class as blue highlighted entries, Red: Known or suspected contamination; italics: fragmentary and/or redundant
Evidence: genome (g), transcriptome (t), proteome (p); Domains: E-value to GDPD-like SMaseD/PLD (cd08576) in NCBI CD-search; Signal peptide from SignalP analysis: Yes (Y), No (N), Borderline SignalP score (B) or Partial Sequence at N terminus (P)
DNA/RNA ID	protein sequence ID	phylum; subclassification	species	evid	#exon	E-value (from or to* ST_like query)			domains	SP?	comments
protein hits						1XX1	3RLH	4Q6X	cd08576
	XP_013777636.1	Arthropoda; Chelicerata; Merostomata	Limulus polyphemus	g,t	6	3e-51	6e-61	7e-63	7E-88	P
	XP_015763853.1	Cnidaria; Anthozoa	Acropora digitifera	g,t	2	5e-50	8e-48	1e-42	2E-57	B
	XP_017491062.1	Arthropoda; Insecta	Rhagoletis zephyria	g	1?	9e-33	2e-39	3e-42	2E-59	Y	partial, incomplete at C-terminus in Gnomon gene prediction analysis; if reading frame extended further, C-terminal motif can be identified; suspected contaminant due to high similarity to mite sequences (65% ID to a translated Dermatophagoides farinae WGS sequence)
WGS hits
FXAL01065890.1		Cnidaria; Anthozoa	Renilla reniformis	g	1	2E-45	2E-47	9E-47	6E-57	N	apparently intronless gene
AFFK01021471.1	T1J513_STRMM; SMAR008710-PA (extended)	Arthropoda; Myriapoda	Strigamia maritima strain Brora	g,t	6?	5e-14	2e-23	3e-16	5E-64	Y	atypical active site sequence; SMAR008710 gene model lacks very N terminus of the protein; strong coverage from BLAST of SRA transcript data (SRX530370,371,372); good evidence also for N-terminal sequence including another intron. Constructed modified gene model.
AFFK01020422.1	Smase domain sequence derived from SMAR006581-RA transcript	Arthropoda; Myriapoda	Strigamia maritima strain Brora	g,t	7?	0.038	4e-35	8e-19	2E-57	Y	SMase domain is in 5'-UTR of SMAR006581 gene model; probable unspliced intron within SMase region of the transcript, leading to an error in gene modeling; constructed alternate gene model.
LYWK01074845.1		Arthropoda; Insecta	Rhagoletis zephyria	g	?	1e-28	8e-19	4e-19			has apparent introns, but it is unclear how many in absence of gene model; like XP_017491062, it is similar to mite sequences; 50-55% ID to sequences from Dermatophagoides and Platynothrus
TSA/EST hits
GBKG01001523.1	from transcript	Arthropoda; Myriapoda	Polydesmus angustus	t		5e-54	4e-58	2e-71	3E-83	P?	sequence lacks clear start codon
GAKW01031929		Arthropoda; Myriapoda	Glomeris pustulata	t		3e-18	3e-20	1e-27			incomplete sequence; 179 aa fragment includes approximate C-terminal plug motif, some Cys-rich C-terminal sequence
GAKW01017253.1		Arthropoda; Myriapoda	Glomeris pustulata	t		3e-12	2e-20	4e-21			incomplete sequence; N-terminal 124 aa
GAKW01008084.1		Arthropoda; Myriapoda	Glomeris pustulata	t		4E-07	2e-12	7e-15			AA sequence redundant with GAKW01017253.1
GAKW01030955.1		Arthropoda; Myriapoda	Glomeris pustulata	t		2E-05	4E-09	1e-11			AA sequence redundant with GAKW01017253.1
GAKX01035078.1		Arthropoda; Myriapoda	Symphylella vulgaris	t		7e-18	1e-17	1e-21			incomplete sequence; C-terminal 187 aa of SMase domain, including C-terminal plug motif
GAKX01017968.1		Arthropoda; Myriapoda	Symphylella vulgaris	t		N	N	6e-10			incomplete sequence; 166 aa middle of SMase domain; redundant with GAKX010135078 at 97% AA ID
FX497345.1	from transcript	Cnidaria; Anthozoa	Porites australiensis	t		3e-57	7e-54	7e-45	2E-64	B	close homolog (88% ID) of XP_015763853.1 from Acropora digitifera
JT011289.1		Cnidaria; Anthozoa	Acropora millepora	t		5e-43	2e-36	3e-31	1E-43	P	incomplete sequence; 246 aa incuding catalytic loop, C-terminal plug motif; 83% ID to XP_015763853.1
EZ047421		Cnidaria; Anthozoa	Acropora millepora	t		3e-14	2e-14	4e-15			incomplete sequence; 78 aa including catalytic loop
GELO01003065.1	from transcript	Cnidaria; Anthozoa	Rhodactis indosinensis	t		1e-26	9e-29	2e-22	3E-64	Y	incomplete sequence; overlaps 8 bp with GELO01003066 to yield tentative full-length sequence; 80% ID to XP_015763853.1
GELO01003066.1	from transcript	Cnidaria; Anthozoa	Rhodactis indosinensis	t		9e-17	5e-13	3E-07	3E-64		incomplete sequence; overlaps 8 bp with GELO01003065 to yield tentative full-length sequence
comp12334_c0_seq	from transcript	Cnidaria; Anthozoa	Seriatopora hystrix	t		9E-44*	2E-50*	2E-30*	6E-55	P	partial sequence; lacks N-terminal ~20 residues of SMase domain; identified from keyword search of Meyer lab database at Oregon State Univ.; see Kitchen..Meyer 2015
IABP01017062.1	from transcript	Cnidaria; Anthozoa	Heliopora coerulea	t		5E-54	2E-53	2E-36	1E-49	Y
GGJR01297756.1	from transcript	Cnidaria; Anthozoa	Alveopora japonica	t		1E-54	2E-50	4E-42	5E-61	Y
GFAZ01125258.1	from transcript	Cnidaria; Anthozoa	Galaxea fascicularis	t		7E-52	4E-50	2E-43	4E-63	B
HAGY01052302.1		Cnidaria; Anthozoa	Cerianthus borealis	t		5E-11	2E-11	7E-13			incomplete sequence; 84 aa incl. catalytic loop
HADP01279930.1		Cnidaria; Anthozoa	Nematostella vectensis	t		1e-11	9e-20	1e-18			incomplete sequence; 174 aa incl. C-term plug motif (matches 130-299 of 4Q6X query); from generously assembled (and rejected) nematosome/mesenteries/tentacles reference transcriptome TR333942; not in Nematostella genome as judged by TBLASTN
HADP01281294.1		Cnidaria; Anthozoa	Nematostella vectensis	t		8E-05	1E-09	3E-09			incomplete sequence; 50 aa (matches 49-96 of 4Q6X query); stop codon in frame at 5' end; from generously assembled (and rejected) nematosome/mesenteries/tentacles reference transcriptome TR333942; not in Nematostella genome as judged by TBLASTN; strongest hit is to a Tetranychus urticae protein (57% ID)
HADP01254972.1		Cnidaria; Anthozoa	Nematostella vectensis	t		1E-05	1E-07	6e-11			incomplete sequence; 60 aa incl. C-term plug motif (242-301 of 4Q6X query; not same sequence as HADP01279930.1 in overlapping region); from generously assembled (and rejected) nematosome/mesenteries/tentacles reference transcriptome TR333942; not in Nematostella genome as judged by TBLASTN; strongest hit is to a Tetranychus urticae protein (53% ID)
GDUJ01125524.1		Arthropoda; Malacostraca	Talitrus saltator	t		1e-13	3e-19	5e-14			incomplete sequence; C-terminal 138 aa of Smase domain; closest protein hit to mites; suspected mite contaminant
GAAW01041683.1		Streptophyta;Pentapetalae	Humulus lupulus	t		4e-29	2e-31	1e-34			iincomplete sequence; identical to Tetranychus urticae protein; clearly mite contaminant
GAAW01041682.1		Streptophyta;Pentapetalae	Humulus lupulus	t		1e-12	3e-18	5e-18			incomplete sequence; identical to Tetranychus urticae protein; clearly mite contaminant
LA344639.1		Streptophyta;Pentapetalae	Humulus lupulus	t		6e-15	4e-18	6e-18			incomplete sequence; identical to Tetranychus urticae protein; clearly mite contaminant
GEOH01051718.1		Streptophyta;Pentapetalae	Ambrosia trifida	t		6e-23	1e-25	8e-36			incomplete sequence; identical to Tetranychus urticae protein; clearly mite contaminant
HACX01014062.1		Streptophyta;Pentapetalae	Salix viminalis	t		1e-16	3e-15	3e-22			incomplete sequence; closest protein hit is from Tetranychus urticae
HACX01015040.1		Streptophyta;Pentapetalae	Salix viminalis	t		1e-14	1e-19	2e-16			incomplete sequence; closest protein hit is from Tetranychus urticae
GEYA01003348.1		Streptophyta;Pentapetalae	Salix integra	t		3e-14	6e-25	2e-21			incomplete sequence; closest protein hit is from Tetranychus urticae
GEYA01035417.1		Streptophyta;Pentapetalae	Salix integra	t		7e-14	8e-24	2e-20			incomplete sequence; closest protein hit is from Tetranychus urticae; in WGS 58% ID to Platynothrus peltifer sequence, also Hypochthonius
GBSJ01007496.1		Streptophyta;Pentapetalae	Diospyros lotus	t		8e-16	1e-18	4e-18			incomplete sequence; 66 % ID to Tetranychus urticae protein; likely mite contaminant

## Sheet: Table S4
Table S4. Non-actinobacterial and non-ascomycotal sequences in AT-like clade (bold), and additional hits to AT-like queries not retained for phylogenetic tree construction.
Colors: Blue: from organism with genome and transcriptome support, Green: from organism in same phylum/class as blue highlighted entries, Orange: other organisms; Italics: fragmentary and/or redundant
Evidence: genome (g), transcriptome (t), proteome (p); Domains: E-value to GDPD-like SMaseD/PLD (cd08576) in NCBI CD-search; Signal peptide from SignalP analysis: Yes (Y), No (N), Borderline SignalP score (B) or Partial Sequence at N terminus (P)
DNA/RNA ID	protein sequence ID	phylum/class/order/family	species	evid	#exon	E-value to AT-like query			domains	SP?	comments
protein hits						AAA21882	EFW19765	EFY88254	cd08576
	KIM32611	Basidiomycota/Agaricomycetes/Sebacinales/Serendipitaceae	Serendipita vermifera	g,t	1	3e-78	1e-89	3e-89	2e-74	Y	"EST evidence", RNA-seq
	KIM32612	Basidiomycota/Agaricomycetes/Sebacinales/Serendipitaceae	Serendipita vermifera	g,t	1	1e-73	2e-82	2e-85	9e-74	Y	"EST evidence", RNA-seq
	KIM32613	Basidiomycota/Agaricomycetes/Sebacinales/Serendipitaceae	Serendipita vermifera	g,t	1	3e-72	1e-86	2e-90	4e-73	P	"EST evidence", RNA-seq; incomplete at N term
	SFI75750	Proteobacteria/Gammaproteobacteria/Enterobacteriales/Morganellaceae	Xenorhabdus mauleonii	g	1	1e-70	1e-55	4e-43	2e-43	N	definitely lacks signal peptide
	JAV94811	Arthropoda/Hexapoda/Insecta/Lampyridae	Photinus pyralis	t		3e-17	1e-11	1e-16			partial, 117 aa; > 80% ID to 6 Metarhizium homologs
	JAV87767	Arthropoda/Hexapoda/Insecta/Lampyridae	Photinus pyralis	t		6e-15	5e-18	2e-13			partial, 124 aa; > 80% ID to 7 Metarhizium homologs
TSA hits
GBYM01006028		Basidiomycota/Agaricomycetes/Polyporales/Polyporaceae	Coriolopsis gallica	t		4e-68	9e-81	6E-58	6E-60	Y	SRA: SRR1693773

## Sheet: Table S5
Table S5. Other sequences (basal groups)
Colors: Blue: From organism with support from two types of data (genome/transcriptome/proteome), Green: Organism in same phylum/class as entry highlighted blue, Orange: Other or unknown organism Red: Known or suspected contamination; italics: fragmentary and/or redundant,
Evidence: genome (g), transcriptome (t), proteome (p); Domains: E-value to GDPD-like SMaseD/PLD (cd08576) in NCBI CD-search; Signal peptide from SignalP analysis: Yes (Y), No (N), Borderline SignalP score (B) or Partial Sequence at N terminus (P)
DNA/RNA ID	protein sequence ID	phylum; subclassifications	species	evid	#exon	E-value from selected basal queries^			domain		SP?	comments
protein hits						WP_047594357	ABK13634	SCY82164	cd08576	cd01756**
	WP_047594357.1	Proteobacteria;Betaproteobacteria	Methylibium sp. YR605	g		self	N	N	3e-17	1E-10,2E-18	N	tagged as part of genomic island by SIGI-HMM; two C-terminal PLAT repeat domains
	SCY82164	Proteobacteria;Deltaproteobacteria	Desulfoluna sphongiiphila AA1	g		N	N	self	4e-24		Y	N-terminal region of unknown function;
	SEL22248	Proteobacteria;Gammaproteobacteria	Pseudomonas hussainii JCM 19513	g		N	0.46	1E-73	5e-23		Y	N-terminal region of unknown function, homologous to that of SCY82164
	ABK13634	Proteobacteria;Betaproteobacteria	Burkholderia cenocepacia HI2424	g		N	self	N	1e-10		N	found on a plasmid; N-terminal domain, identified by FFAS as similar to PUD-1/PUD-2 domain (PDB ID 4JDE, score -10.6, 66-217; PF18457 score -10.2); PUD-1/PUD-2 similarity also evident from PSI-BLAST
	EJK76189	Bacillariophyta (Diatom)	Thalassiosira oceanica	g,t	6	N	3e-30	N	7e-13		Y	partial; possible N-terminal and C-terminal domains; expression verified by SRA transcriptome data; true first AA probably M51 (signal peptide evident only with this start as codon)
WGS hits
ASRS01004923		Ascomycota;Dothidiomycetes;Pleosporales	Pyrenochaeta lysopersici	g,(t?)	3?	4e-24			1E-05*	3e-14	P	1 C-terminal PLAT repeat domain; corresponds to annotated gene: Plyc_v1_00013751 from Aragona et al. 2014. This gene model also includes N-terminal BIg domains; expression evidence weak; part of SMase domain is predicted intron with nonsense mutation if read in frame. Splicing would produce deletion within domain.
CZKE01000243		Unknown	Soil metagenome	g	1?	8e-31			3e-17	1e-14	N?	1 C-terminal PLAT repeat domain
^the basal sequences are highly heterogeneous and do not all have sequence similarity to each other; they fall into 3 similarity clusters
*for ORF that corresponds to BLAST alignment; may include intron
**C-terminal PLAT repeat

## Sheet: Table S6
Table S6. Representative arachnid sequences in ST-like clade
Domains: E-value to GDPD-like SMaseD/PLD (cd08576) in NCBI CD-search; Signal peptide from SignalP analysis: Yes (Y), No (N), Borderline SignalP score (B) or Partial Sequence at N terminus (P)
DNA/RNA accession	protein accession	genus and species	domains	SP?	comments, alternate identifiers, etc
Sicariid spiders			cd08576
	4Q6X	Sicarius terrosus	1.19531e-116	P	crystal structure; used as initial query
	1XX1	Loxosceles laeta	5.25567e-114	P	crystal structure; used as initial query
	3RLH	Loxosceles intermedia	6.9912e-118	P	crystal structure; used as initial query
	A4USB4	Loxosceles intermedia	1.11147e-129	P	LiSicTox-alphaV1
	Q1W695	Loxosceles intermedia	4.36397e-109	P	LiSicTox-alphaII1
	AJV88487	Loxosceles arizonica	1.70173e-121	P	BetaID1 clade; biochemically characterized in Lajoie et al. 2015
	C0JAW3	Loxosceles arizonica	1.04455e-110	P	LarSicTox-alphaIB1c
	C0JB30	Loxosceles arizonica	5.68827e-117	P	LarSicTox-alphaVII1
	Q8I912	Loxosceles laeta	3.22002e-113	Y	LlSicTox-betaIA1
	C0JB29	Loxosceles laeta	9.05177e-112	P	LlSicTox-alphaIV3
	K9USW8	Loxosceles gaucho	3.52619e-109	P	LgRec1
	AEQ93955	Loxosceles adelaida	2.48029e-106	P	A1
	C0JB92	Loxosceles spinulosa	7.19684e-120	P	LspiSicTox-betaIII1
	Lrec900_SicTox5cDNAlib	Loxosceles reclusa	7.179e-89	Y
	C0JB31	Loxosceles hirsuta	1.26267e-102	P	LhSicTox-alphaVI1i
	C0JB68	Sicarius patagonicus	7.14434e-115	P	SpaSicTox-betaIIA1
	C0JB88	Sicarius sp. cf. damarensis	3.9021e-108	P	SdSicTox-betaIIB1bxiv
	C0JB55	Sicarius sp. cf. damarensis	3.80779e-132	P	SdSicTox-betaIF1
Non-sicariid spiders
	KFM76547	Stegodyphus mimosarum	3.00774e-77	Y
	KFM59798	Stegodyphus mimosarum	4.36538e-74	Y	sequence incomplete or truncated; lacks last ~70 residues of SMaseD/PLD domain
AZAQ01113848		Stegodyphus mimosarum	1.58729e-82	P	strong genome hit; putatively single exon
	XP_015929781	Parasteatoda tepidariorum	5.23584e-94	Y
	XP_015931228	Parasteatoda tepidariorum	2.10978e-93	P
	XP_015910255	Parasteatoda tepidariorum	2.38379e-77	Y
	XP_015919391	Parasteatoda tepidariorum	3.91876e-71	Y	LAA09664 in transcriptome protein database has 96% ID
	XP_015919386	Parasteatoda tepidariorum	1.09645e-69	Y	LAA07575 in transcriptome protein database has 99% ID
	XP_015919400	Parasteatoda tepidariorum	2.09487e-63	Y	LAA10622 in transcriptome protein database has 93% ID
AOM01224213		Parasteatoda tepidariorum	2.53573e-86	Y	strong genome hit; putatively single exon; LAA09460 in TPD has 99% ID
JJRW010559299		Loxosceles reclusa	3.88216e-82	Y	strong genome hit; putatively single exon
AZMS0102539064		Acanthoscurria geniculata	2.76206e-67	P	strong genome hit; putatively single exon
JJRX01004524		Latrodectus hesperus	3.60147e-75	N	strong genome hit; putatively single exon
Ticks/mites
	XP_015792027	Tetranychus urticae	1.63849e-80	N
	XP_015792031	Tetranychus urticae	6.00468e-77	Y
	XP_015792025	Tetranychus urticae	2.7332e-81	Y
	XP_015792026	Tetranychus urticae	6.00468e-77	Y
	XP_002399661	Ixodes scapularis	1.60621e-89	P
	Q202J4	Ixodes scapularis	1.40744e-118	Y
	XP_002409316	Ixodes scapularis	1.66243e-112	P?
	AIK35212	Rhipicephalus microcephalum	6.00849e-66	Y
	KPM07576	Sarcoptes scabiei	9.27476e-66	P
	KPM09161	Sarcoptes scabiei	4.92737e-55	N
	XP_018494630	Metaseiulus occidentalis	6.79718e-70	P
	XP_003741804	Metaseiulus occidentalis	1.58686e-67	Y
	AEO36763	Amblyomma maculatum	5.27548e-89	B	transcriptome protein database
	AEO36544	Amblyomma maculatum	3.76473e-79	Y	transcriptome protein database
	AEO36672	Amblyomma maculatum	1.01034e-65	Y	transcriptome protein database
	AEO33547	Amblyomma maculatum	1.39683e-59	Y	transcriptome protein database
	AEO36620	Amblyomma maculatum	5.45636e-40	Y	transcriptome protein database
	JAP84465	Rhipicephalus appendiculatis	2.22512e-81	Y	transcriptome protein database
	JAP77464	Rhipicephalus appendiculatis	8.55415e-74	B	transcriptome protein database
	JAP86370	Rhipicephalus appendiculatis	4.34642e-78	N	transcriptome protein database
	JAP80275	Rhipicephalus appendiculatis	4.19384e-78	Y	transcriptome protein database
	JAP85135	Rhipicephalus appendiculatis	8.9546e-80	P	transcriptome protein database
	JAA55872	Rhipicephalus pulchellus	2.18535e-82	B	transcriptome protein database
	JAA56530	Rhipicephalus pulchellus	1.07664e-81	B	transcriptome protein database
	JAP67132	Hyalomma excavatum	2.04097e-81	P	transcriptome protein database
Scorpions
	MMa46776	Mesobuthus martensii	2.79476e-94	Y	WGS fragment hit; mapped to full protein model at http://lifecenter.sgst.cn/main/en/scorpion.jsp
	MMa32911	Mesobuthus martensii	8.33964e-90	P	WGS fragment hit; mapped to full protein model at http://lifecenter.sgst.cn/main/en/scorpion.jsp
	API81378	Hemiscorpius lepturus	4.69693e-103	Y
	API81381	Hemiscorpius lepturus	4.26542e-93	P
	API81379	Hemiscorpius lepturus	2.76628e-76	N

## Sheet: Table S7
Table S7. Representative actinobacterial and ascomycotal sequences in AT-like clade
Domains: E-value to GDPD-like SMaseD/PLD (cd08576) in NCBI CD-search; Signal peptide from SignalP analysis: Yes (Y), No (N), Borderline SignalP score (B) or Partial Sequence at N terminus (P)
DNA/RNA accession	protein ID	class/order/family	genus/species	domain	SP?	comments
Actinobacteria				cd08576
	WP_030290323	Actinobacteria/Streptomycetales/Streptomycetaceae	Streptomyces viridifaciens + other	1.19356e-72	Y
	WP_086716339	Actinobacteria/Streptomycetales/Streptomycetaceae	Streptomyces angustmyceticus	3.61702e-52	Y
	WP_027760086	Actinobacteria/Streptomycetales/Streptomycetaceae	Streptomyces sp. CNT318	3.45179e-49	Y
	WP_051776216	Actinobacteria/Streptomycetales/Streptomycetaceae	Streptomyces varsoviensis	6.51948e-51	Y
	KOU05882	Actinobacteria/Streptomycetales/Streptomycetaceae	Streptomyces sp. NRRL F-5755	2.0715e-54	Y
	WP_050502496	Actinobacteria/Streptomycetales/Streptomycetaceae	Streptomyces monomycini	3.89062e-50	Y
	WP_079193756	Actinobacteria/Streptomycetales/Streptomycetaceae	Streptomyces sp. CB02923	1.91837e-51	Y
	WP_055565578	Actinobacteria/Streptomycetales/Streptomycetaceae	Streptomyces atriruber	2.13783e-56	Y
	WP_055549216	Actinobacteria/Streptomycetales/Streptomycetaceae	Streptomyces kanamyceticus	6.61713e-53	B
	AHH98905	Actinobacteria/Pseudonocardiales/Pseudonocardiaceae	Kutzneria albida	3.69886e-74	Y
	CTQ93551	Actinobacteria/Pseudonocardiales/Pseudonocardiaceae	Kibdelosporangium sp. MJ126-NF4	1.21997e-61	Y
	WP_086788342	Actinobacteria/Pseudonocardiales/Pseudonocardiaceae	Crossiella equi	4.77781e-69	Y
	SDW74950	Actinobacteria/Pseudonocardiales/Pseudonocardiaceae	Amycolatopsis xylanica	7.84886e-72	N
	WP_013910448	Actinobacteria/Corynebacteriales/Corynebacteriaceae	Corynebacterium ulcerans	5.38562e-88	Y
	SDU80235	Actinobacteria/Actinomycetales/Actinomycetaceae	Arcanobacterium phocae	6.47776e-78	Y
	AAA21882	Actinobacteria/Actinomycetales/Actinomycetaceae	Arcanobacterium haemolyticum	1.07481e-69	Y	Original query sequence
	WP_028327396	Actinobacteria/Micrococcales/Dermatophilaceae	Dermatophilus congolensis	3.27892e-75	Y
	WP_006503442	Actinobacteria/Micrococcales/Dermatophilaceae	Austwickia chelonae	5.2545e-70	Y
Ascomycota
	XP_015402892	Eurotiomycetes/Eurotiales/Aspergillaceae	Aspergillus nomius	4.0413e-88	Y
	OJJ60059	Eurotiomycetes/Eurotiales/Aspergillaceae	Aspergillus sydowii	8.6647e-75	B
	OJJ06247	Eurotiomycetes/Eurotiales/Aspergillaceae	Aspergillus versicolor	2.85237e-73	Y
	EIT77138	Eurotiomycetes/Eurotiales/Aspergillaceae	Aspergillus oryzae	6.27315e-86	B
	KOC18371	Eurotiomycetes/Eurotiales/Aspergillaceae	Aspergillus flavus	3.40637e-88	Y	a very close homolog of this representative contains an N-terminal CVNH (cyanovirin-N homology) domain (Pfam 08881)
	OQE21040	Eurotiomycetes/Eurotiales/Aspergillaceae	Penicillium steckii	1.99628e-69	Y
	OQE46843	Eurotiomycetes/Eurotiales/Aspergillaceae	Penicillium coprophilum	1.78374e-35	Y
	EFW19765	Eurotiomycetes/Onygenales/Onygenales insertae cedis	Coccidioides posadasii	3.03202e-100	Y	Original query sequence
	XP_001242286	Eurotiomycetes/Onygenales/Onygenales insertae cedis	Coccidioides immitis	1.72265e-80	Y
	XP_002796154	Eurotiomycetes/Onygenales/Onygenales insertae cedis	Paracoccidioides lutzii	8.63538e-86	Y
LJPI01000981		Eurotiomycetes/Onygenales/Onygenales insertae cedis	Chyrsospora queenslandicum	2.72389e-92	Y
	XP_002584059	Eurotiomycetes/Onygenales/Onygenaceae	Uncinocarpus reesii	1.74435e-95	Y
LJPH01000203		Eurotiomycetes/Onygenales/Onygenaceae	Byssoonygena ceratinophila	1.82809e-93	Y
LJPJ01001855		Eurotiomycetes/Onygenales/Onygenaceae	Amauroascus mutatus	1.68522e-90	Y
MWKM01000001		Eurotiomycetes/Onygenales/Onygenaceae	Ophidiomyces ophiodiicola	1.04199e-57	Y
	OJD12987	Eurotiomycetes/Onygenales/Ajellomycetaceae	Emergomyces pasteuriana	3.57756e-80	Y
	OJD09832	Eurotiomycetes/Onygenales/Ajellomycetaceae	Emergomyces pasteuriana	1.41716e-56	Y
	EER37090	Eurotiomycetes/Onygenales/Ajellomycetaceae	Histoplasma capsulatum	3.99297e-85	Y
	OAX79445	Eurotiomycetes/Onygenales/Ajellomycetaceae	Emmonsia sp. CAC-2015a	3.27682e-81	Y
	EEQ84037	Eurotiomycetes/Onygenales/Ajellomycetaceae	Blastomyces dermatitidis/gilchristii	3.46635e-78	Y
	XP_003239421	Eurotiomycetes/Onygenales/Arthrodermataceae	Trichophyton rubrum	2.06338e-60	Y
	XP_003011973	Eurotiomycetes/Onygenales/Arthrodermataceae	Trichophyton benhamiae	6.07411e-59	Y
	EGD95705	Eurotiomycetes/Onygenales/Arthrodermataceae	Trichophyton tonsurans	2.24331e-66	Y
	XP_013263193	Eurotiomycetes/Chaetothyriales/Herpotrichellaceae	Exophiala aquamarina	5.87445e-63	Y
	XP_016228100	Eurotiomycetes/Chaetothyriales/Herpotrichellaceae	Exophiala mesophila	4.16475e-62	Y
BCK0100003		Sordariomycetes/Sordariomycetes insertae cedis	Albophoma yamanashiensis	4.64787e-64	Y
LOPT01002438		Sordariomycetes/Hypocreales/Hypocreales insertae cedis	Sarocladium oryzae	9.40535e-58	Y
	CVK91773	Sordariomycetes/Hypocreales/Nectriaceae	Fusarium proliferatum	5.6211e-57	Y
	EXK29484	Sordariomycetes/Hypocreales/Nectriaceae	Fusarium oxysporum	7.92558e-63	Y
	KLO83240	Sordariomycetes/Hypocreales/Nectriaceae	Fusarium fujikuroi	4.86582e-71	Y
BCHX01000008		Sordariomycetes/Hypocreales/Bionectriaceae	Gliomastix tumulicola	1.13183e-59	Y
	EFY88254	Sordariomycetes/Hypocreales/Claviticipiaceae	Metarhizium acridum	2.40497e-49	N	Original query sequence
	XP_007824872	Sordariomycetes/Hypocreales/Claviticipiaceae	Metarhizium robertsii	4.05342e-48	N
	KHN93744	Sordariomycetes/Hypocreales/Claviticipiaceae	Metarhizium album	2.55926e-45	B
	XP_007816337	Sordariomycetes/Hypocreales/Claviticipiaceae	Metarhizium robertsii	2.53778e-68	Y
	XP_014539315	Sordariomycetes/Hypocreales/Claviticipiaceae	Metarhizium brunneum	4.2955e-49	P	Partial (at N terminus); FFAS score of -40 for residues 1-102 to PDB ID 4JDE (PUD-1/PUD-2 domain); PUD domain is partial sequence
	KID83918	Sordariomycetes/Hypocreales/Claviticipiaceae	Metarhizium guizhouense	9.47439e-65	Y
	KZZ92479	Sordariomycetes/Hypocreales/Claviticipiaceae	Aschersonia aleyrodis	1.8021e-72	Y
	XP_018136698	Sordariomycetes/Hypocreales/Claviticipiaceae	Pochonia chlamydosporia	7.83319e-60	Y
	OAQ78437	Sordariomycetes/Hypocreales/Ophiocordycipitaceae	Purpureocillium lilacinum	6.97962e-52	Y
	KOM20227	Sordariomycetes/Hypocreales/Ophiocordycipitaceae	Ophiocordyceps unilateralis	3.54378e-36	Y
	KYK59157	Sordariomycetes/Hypocreales/Ophiocordycipitaceae	Drechmeria coniospora	1.39239e-57	Y
JPHH03000014		Sordariomycetes/Hypocreales/Ophiocordicypitaceae	Tolypocladium sp. Sup5	2.09356e-64	B
JMNC01000409		Sordariomycetes/Hypocreales/Cordicypitaceae	Isaria farinosa	1.28989e-61	Y
LWAD01000346		Sordariomycetes/Diaporthales/Diaportaceae	Diaporthe ampelina	3.41342e-55	Y
	XP_011106913	Orbiliomycetes/Orbilialies/Orbiliaceae	Dactylellina haptotyla	9.69838e-41	Y
AUPK0100055		Lecanoromycetes/Teloschistales/Teloschistaceae	Gyalolechia flavorubescens	1.86032e-56	Y
AMRR01001969		Dothideomycetes/Capnoidales/Mycosphaerellaceae	Passalora fulva	3.28608e-55	N?
AXZN01000046		Dothideomycetes/Pleosporales/Pleosporales insertae cedis	Shiraia sp. Slf14	5.19005e-55	Y

## Sheet: Table S8
Table S8. Tree topology tests for Aquatic clade made using RaxML-generated trees and IQ-Tree Web Server
Metagenomic sequences (which are of uncertain species origin) were omitted from all analyses.
Eukaryotic and proteobacterial sequences together
Spiralia clade
Tree	logL	deltaL	bp-RELL	p-KH	p-SH	c-ELW	p-AU
unconstrained	-23565.9	0	1	1	1	1	1
constrained	-23698	132.163	0	0	0	0	0	rejected
Arthropoda clade
Tree	logL	deltaL	bp-RELL	p-KH	p-SH	c-ELW	p-AU
unconstrained	-23565.9	0	0.993	0.99	1	0.9931	0.9963
constrained	-23602	36.143	0.007	0.01	0.01	0.0069	0.0037	rejected
Protostomia clade
Tree	logL	deltaL	bp-RELL	p-KH	p-SH	c-ELW	p-AU
unconstrained	-23565.9	0	0.999	1	1	0.999	0.9975
constrained	-23657.8	91.976	0.001	0	0	0.001	0.0025	rejected
Metazoa clade
Tree	logL	deltaL	bp-RELL	p-KH	p-SH	c-ELW	p-AU
unconstrained	-23566.1	0	0.996	0.997	1	0.9946	0.9851
constrained	-23604.3	38.132	0.004	0.003	0.003	0.0054	0.0149	rejected
Eukaryotic sequences only
Spiralia clade
Tree	logL	deltaL	bp-RELL	p-KH	p-SH	c-ELW	p-AU
unconstrained	-21724.2	0	0.932	0.94	1	0.9318	0.9642
constrained	-21748.1	23.862	0.068	0.06	0.06	0.0682	0.0358	rejected
Arthropoda clade
Tree	logL	deltaL	bp-RELL	p-KH	p-SH	c-ELW	p-AU
unconstrained	-21724.2	0	0.989	0.99	1	0.9876	0.9946
constrained	-21754	29.838	0.011	0.01	0.01	0.0124	0.0054	rejected
Protostomia clade
Tree	logL	deltaL	bp-RELL	p-KH	p-SH	c-ELW	p-AU
unconstrained	-21724.1	0	0.999	0.996	1	0.999	0.9984
constrained	-21792.8	68.687	0.001	0.004	0.004	0.001	0.0016	rejected
Metazoa clade
Tree	logL	deltaL	bp-RELL	p-KH	p-SH	c-ELW	p-AU
unconstrained	-21724.2	0	0.913	0.92	1	0.9164	0.9215
constrained	-21746.3	22.084	0.087	0.08	0.08	0.0836	0.0785	not rejected
deltaL : logL difference from the maximal logl in the set.
bp-RELL : bootstrap proportion using RELL method (Kishino et al. 1990).
p-KH : p-value of one sided Kishino-Hasegawa test (1989).
p-SH : p-value of Shimodaira-Hasegawa test (2000).
c-ELW : Expected Likelihood Weight (Strimmer & Rambaut 2002).
p-AU : p-value of approximately unbiased (AU) test (Shimodaira, 2002).
All tests performed 1000 resamplings using the RELL method.
